# Supplementary material for: Pathway of Hsp70 interactions at the ribosome
Source: Nat Commun. 2021 Sep 27;12:5666. doi: 10.1038/s41467-021-25930-8 (PMC8476630; doi:10.1038/s41467-021-25930-8)
Supplement: Supplementary file 4 — Source Data [file 41467_2021_25930_MOESM4_ESM.xlsx]

## Sheet: Figure 1
Western blots of ribosomal pellets derived from Ssz1Bpa mutant extracts.

## Sheet: Figure 2
Western blots of ribosomal pellets derived from Ssb1Bpa mutant extracts.

## Sheet: Figure 3
Western blots of ribosomal pellets derived from Ssz1Bpa and Ssb1Bpa mutant extracts

## Sheet: Figure 4
Western blots of ribosomal pellets derived from Ssb1Bpa, uL24Bpa and uL29Bpa mutant extracts.

## Sheet: Suppl. Figure 1
Western blots of ribosomal pellets derived from Ssz1Bpa mutant extracts.

## Sheet: Suppl. Figure 2
Coomassie-stained gel of in vitro crosslinking products of Ssz1S282Bpa.

## Sheet: Suppl. Figure 3
Coomasie-stained gel of in vitro crosslinking products of Ssz1Y351Bpa.

## Sheet: Suppl. Figure 4
Western blot validating anti-Sse antibody.

## Sheet: Suppl. Figure 5
Western blots of ribosomal pellets derived from Ssb1Bpa (a) or Ssz1Bpa (b) mutant extracts.

## Sheet: Suppl. Figure 6
Western blots of ribosomal pellets derived from uL29Bpa (c) or uL24 (d) mutant extracts
